# Supplementary material for: RNA sequencing identifies lung cancer lineage and facilitates drug repositioning
Source: PeerJ. 2024 Sep 24;12:e18159. doi: 10.7717/peerj.18159 (PMC11430167; doi:10.7717/peerj.18159)
Supplement: Supplemental Information 1 [file peerj-12-18159-s001.txt]

# Code problem contact: zlj2036360@163.com
###############################################################

## 1. NMF classifier clustering
library(NMF)
dat<- exprSet[intersect(c$symbol,rownames(exprSet)),intersect(rownames(phe),colnames(exprSet))]
nmf.rank4 <- nmf(as.matrix(dat), ranks =3, method='brunet',nrun=200,seed=4)
gene <- predict(nmf.rank4,'row') ###generated label for gene
cluster <- predict(nmf.rank4,prob=TRUE) 
sig.order <- unlist(extractFeatures(nmf.rank4,"max"))
NMF.Exp.rank4 <- na.omit(dat[sig.order,])
group <- data.frame(predict(nmf.rank4))

## 2. Hierarchical clustering
library(pheatmap)
pheatmap(n,clustering_method='complete')

### or （python version）
import pandas as pd
import numpy as np
import seaborn as sns
import matplotlib.pyplot as plt
from sklearn.preprocessing import scale
from scipy.cluster.hierarchy import cut_tree
import pyreadr
sns.clustermap(n, method='complete')

## 3. data download and plotting
###TCGA from cbioportal, Xena (GDC version), TCGAbiolinks (drug, copy number,..etc)
###RNA-seq: HTSeq quantification (log2(x+1)); microarray: (log2(x)); genome build using ENSEMBL; 
library(TCGAbiolinks) ###PMID: 28232861
query <- GDCquery(project = "TCGA-LUAD", 
                  data.category = "Copy Number Variation", 
                  data.type = "Masked Copy Number Segment")
LUAD.mutect2.maf=GDCquery_Maf("LUAD",pipelines="mutect2")
### Fig. 2A (for example: TCGA-LUAD)
library(GSVA)
gsva_matrix<- gsva(as.matrix(exprSet), list,method='gsva',mx.diff=FALSE)
gsva_matrix1<- t(scale(t(gsva_matrix)))
gsva_matrix1[gsva_matrix1< -2] <- -2
gsva_matrix1[gsva_matrix1>2] <- 2
gsva_matrix1=gsva_matrix1[c("Naspin A/surfactant","Neurodevelopment","Basal/squamous","Proliferation","MHC-II","Effector memeory CD8 T cell","Type 1 T helper cell","Regulatory T cell","MDSC"),rownames(phe)]
ac<- data.frame(cluster=phe$Cluster)
rownames(ac)<- colnames(gsva_matrix1)
annotation_colors = list(
  cluster=c('bronchioid'="#706CFF",'neuroendocrine'="#FF9F1C",'squamoid'="#E71D36")
)
bk <- c(seq(-2,2,by=0.2))
div_color <- c(colorRampPalette(colors = c("cadetblue3", "white", "mediumorchid3"))(length(bk)))
table(phe$Cluster)  # note gaps
pheatmap::pheatmap(gsva_matrix1,main='TCGA-LUAD',legend = FALSE,annotation=ac,
                   gaps_col=c(195,270),gaps_row = 4,show_colnames = F,cluster_rows = FALSE,cluster_cols =FALSE,annotation_colors = annotation_colors,color = div_color,breaks = bk,
                   filename = 'Fig3A.pdf',width = 6,height = 3)
### Fig. 2F
library(maftools)
laml<- read.maf(maf = './TCGA.LUAD.mutect.0458c57f-316c-4a7c-9294-ccd11c97c2f9.DR-10.0.somatic.maf.gz')
a<- laml@data
a$Tumor_Sample_Barcode<- substr(a$Tumor_Sample_Barcode,1,12)
a$Tumor_Sample_Barcode<- gsub('-','.',a$Tumor_Sample_Barcode)
a<- a[a$Tumor_Sample_Barcode%in%rownames(phe),]
phe$Tumor_Sample_Barcode=rownames(phe)
laml1 = read.maf(maf = a[a$Tumor_Sample_Barcode%in%rownames(phe[phe$Cluster=="neuroendocrine",]),], clinicalData = phe[phe$Cluster=="neuroendocrine",])
mafSurvival(maf = laml1, 
            genes = 'ADGRB3', 
            time = "time", 
            Status = "event")
### Fig. 3B-C
ggplot(df, aes(x = type, y = count, fill = deltaBeta)) +
  geom_bar(stat = "identity", position = "dodge") +
  labs(x=NULL,y="number of differentially promoter CpG") +
  scale_fill_manual(values = c("skyblue","yellow"))
ggplot(df, aes(x = class, y = count, fill = type)) +
  geom_bar(stat = "identity", position = "dodge") +
  theme(axis.text.y = element_text(size = 12))+
  labs(x=NULL,y="number of differentially enhancer CpG",title = 'deltaBeta > 0.2') +
  coord_flip() 
## Fig. 3D
P1=ggplot(phe,aes(Cluster,Global.methylation.level,fill=Cluster))+geom_boxplot()+geom_signif(test = 'wilcox.test',comparisons = list(c('bronchioid','neuroendocrine'),c("bronchioid","squamoid"),c("neuroendocrine","squamoid")),map_signif_level = T,textsize=4,step_increase=0.2)+guides(fill=F)+theme_classic()+geom_jitter()+scale_fill_manual(values =c('bronchioid'="#706CFF",'neuroendocrine'="#FF9F1C",'squamoid'="#E71D36"))+labs(x = "", y = "Global LINE-1 methylation")+theme(axis.text.x = element_text(size = 10))
P2=ggplot(phe,aes(Cluster,MHC_II_methylation,fill=Cluster))+geom_boxplot()+geom_signif(test = 'wilcox.test',comparisons = list(c('bronchioid','neuroendocrine'),c("bronchioid","squamoid"),c("neuroendocrine","squamoid")),map_signif_level = T,textsize=4,step_increase=0.2)+guides(fill=F)+theme_classic()+geom_jitter()+scale_fill_manual(values =c('bronchioid'="#706CFF",'neuroendocrine'="#FF9F1C",'squamoid'="#E71D36"))+labs(x = "", y = "MHC-II enhancers methylation")+theme(axis.text.x = element_text(size = 10))
P3=ggplot(phe,aes(Cluster,Immunospecific_super,fill=Cluster))+geom_boxplot()+geom_signif(test = 'wilcox.test',comparisons = list(c('bronchioid','neuroendocrine'),c("bronchioid","squamoid"),c("neuroendocrine","squamoid")),map_signif_level = T,textsize=4,step_increase=0.2)+guides(fill=F)+theme_classic()+geom_jitter()+scale_fill_manual(values =c('bronchioid'="#706CFF",'neuroendocrine'="#FF9F1C",'squamoid'="#E71D36"))+labs(x = "", y = "Immunospecific super-enhancer activation")+theme(axis.text.x = element_text(size = 10))
## Fig. 3E
library(pROC)
res<-roc(s,data=dat,aur=TRUE,
         ci=TRUE, 
         smooth=FALSE)
library(survival)
model <- coxph(as.formula(formula), data = dat)
## Fig. 4A
my_comparisons <- list(c("bronchioid", "squamoid"), c("neuroendocrine", "squamoid"))
ggplot(dat,aes(cluster,x,fill = cluster)) + 
  theme_light()+labs(x = "", y = "dinaciclib predicted sensitivity")+
  geom_boxplot(outlier.shape = 27,na.rm = TRUE)+
  stat_compare_means(aes(group = cluster),comparisons=my_comparisons,hide.ns = F,label = "p.signif",method = 'wilcox.test')+
  theme(legend.position = 'none',axis.text.x = element_text(angle = 45, vjust = 1, hjust=1))+scale_fill_manual(values = c("#706CFF", "#FF9F1C","#E71D36"))+facet_wrap(~group)


## DNA methylation
###(β=M/(U+M); library(ChAMPdata))
a=data.table::fread("./TCGA-LUAD.methylation450.tsv",data.table = F )
rownames(a)=a[,1]
a=a[,-1]
a=a[,grep('-01A',colnames(a))]
group_list=ifelse(as.numeric(substr(colnames(a),14,15)) < 10,'tumor','normal')
table(group_list)
a=a[,group_list=='tumor']
colnames(a)=substring(colnames(a),1,12)
colnames(a)=gsub('-','.',colnames(a))
#a=a[grep('cg',rownames(a)),]
#b=phe
library(impute)
beta=as.matrix(a)
beta=impute.knn(beta)
betaData=beta$data
betaData=betaData+0.00001
a=betaData
#save(a,b,file='input.Rdata')
load('input.Rdata')
myLoad=champ.filter(beta = as.matrix(a),pd = phe,arraytype="450K")
myLoad
###DMP
myDMP <- champ.DMP(beta = myLoad$beta,pheno=group_list,compare.group=c("bronchioid", "neuroendocrine"),arraytype = "450K") ###group_list should define firstly
feature_pro=c("1stExon","TSS1500","TSS200")
data_dif <- myDMP[[1]] 
data_dif=data_dif[data_dif$adj.P.Val<0.05&abs(data_dif$deltaBeta)>0.1,]
data_dif <- data_dif[data_dif$feature%in%feature_pro,]
###DMR
myDMR <- champ.DMR(beta=myLoad$beta,pheno=myLoad$pd$g,method="Bumphunter",arraytype = "450K")

## CCLE CTRP-2 (for example: TCGA-LUAD);  GDSC should exp(data)
## CCLE_RNAseq_genes_rpkm_20180929.gct.gz; CTRPv2.0_2015_ctd2_ExpandedDataset.zip; Cell_lines_annotations_2018.txt; https://depmap.org/portal/
phe<- data.frame(data.table::fread('./CTRPv2.0_2015_ctd2_ExpandedDataset/Cell_lines_annotations_2018.txt',header = T))
load('data/addition.Rdata')
exprSet<- CCLE[[1]]
phe<- CCLE[[2]]
B<- read.table('./CTRPv2.0_2015_ctd2_ExpandedDataset/v20.data.curves_post_qc.txt',header = T,sep='\t')
B=B%>%
  dplyr::select('area_under_curve','experiment_id','master_cpd_id')%>%
  reshape2::dcast(master_cpd_id~experiment_id,value.var = "area_under_curve")%>%
  column_to_rownames('master_cpd_id')
E<- read.table('./CTRPv2.0_2015_ctd2_ExpandedDataset/v20.meta.per_experiment.txt',header = T,sep='\t')
E<- E[!duplicated(E$experiment_id),]
colnames(B)<- E$master_ccl_id
phe$ful_ccl_name<- rownames(phe)
#colnames(exprSet)=phe$depMapID
rownames(phe)<- gsub("_(.*)","",rownames(phe))
C=read.table('./CTRPv2.0_2015_ctd2_ExpandedDataset/v20.meta.per_cell_line.txt',header = T,sep='\t')
intersect(rownames(phe),C$ccl_name)
phe$ccl_name<- rownames(phe)
ph=C%>%
  inner_join(phe,by='ccl_name')%>%
  column_to_rownames('master_ccl_id')
B<- B[,intersect(rownames(ph),colnames(B))]
ph<- ph[intersect(rownames(ph),colnames(B)),]
colnames(B)=NULL
colnames(B)=ph$depMapID
colnames(exprSet)=phe$depMapID
rownames(phe)=phe$depMapID
phe<- phe[intersect(rownames(phe),colnames(B)),]
trainingPtype<- t(B)
c<- intersect(phe$depMapID,colnames(B))
trainingPtype<- trainingPtype[c,]
rownames(phe)<- phe$ful_ccl_name
rownames(trainingPtype)<- rownames(phe)
trainingExprData<- exprSet[,rownames(phe)]
###load test matrix
load('data/main_cohorts.Rdata')
exprSet<- TCGA_LUAD[[1]]
phe<- TCGA_LUAD[[2]]
## oncoPredict based on expression profiles (cell line: training; patient: test)
library(oncoPredict)
trainingExprData<- trainingExprData[intersect(rownames(trainingExprData),rownames(exprSet)),]
testExprData<- exprSet[intersect(rownames(trainingExprData),rownames(exprSet)),]
###names(tail(sort(apply(trainingExprData,1,sd)),5000)); highly variable cross subset may be more ideal
calcPhenotype(trainingExprData=as.matrix(trainingExprData),
              trainingPtype=trainingPtype,
              testExprData=as.matrix(testExprData),
              batchCorrect='eb',minNumSamples=1,removeLowVaringGenesFrom='homogenizeData',printOutput=FALSE)
###obtain output and then different analysis
library(limma)
contrast.matrix<-makeContrasts("squamoid-bronchioid","squamoid-neuroendocrine",
                               levels = design)
fit <- lmFit(x,design)

## Addition
### correlation analysis
#### exprSet<- read_xlsx("60_TCGA_LUAD_2016.xlsx",3) ###https://lce.biohpc.swmed.edu/lungcancer/ 
library(GSVA)
gsva_matrix<- gsva(as.matrix(exprSet), list,method='ssgsea',kcdf='Gaussian',abs.ranking=TRUE)
clust_ord<- get_order(seriate(cor(t(gsva_matrix),method="pearson")),method="OLO")
mat<- gsva_matrix[clust_ord,clust_ord]
mat[1:4,1] ###  MDSC,Type 1 T helper cell,Regulatory T cell,Effector memeory CD8 T cell

###dorothea
library(dorothea)
run_viper(dset, dorothea_hs,
                           options =  list(method = "scale", minsize = 50,
                                           eset.filter = TRUE, cores = 1,
                                           verbose = FALSE))
###bulk sequence of alveolar-undifferentiated (PMID:34663877)
genes<- c("SCGB3A1", "PIGR", "NAPSA", "C4BPA", "SCGB3A2", "HLA-DRA", "CD74", "ADGRF5", "C16orf89", "FOLR1", "SELENBP1", "HLA-DRB1", "ID4", "MGP", "AQP3", "CA2", "LHX9", "HLA-DPB1", "FMO5", "GKN2", "C5", "MUC1", "NPC2", "RNASE1", "PIK3C2G", "SFTA2", "SLC34A2", "HLA-DPA1", "FGFR3", "PGC","DSG2", "CAMK2N1", "FAM3C", "KRT7", "IFI27", "SLC2A1", "MARCKS", "PLAU", "AHNAK2", "PERP", "S100A4", "KRT19", "COL6A1", "UACA", "COL17A1", "CDA", "TPM2", "S100A16", "KRT8", "PRSS23", "DST", "LAMC2", "S100P", "PRSS3", "LAMA3", "DSP", "ITGA3", "MDK", "FAM83A", "ITGB4")
subtypes <-rep (c('alveolar','undifferentiated'),times=c(30,30))
names(subtypes)<- genes
get_scores <- function(expr_mat){
  message("computing score on bulkRNA expression matrix")
  genes_matching <- intersect(genes,rownames(expr_mat))
  subtypes_matching <- subtypes[genes_matching]
  missing_genes <- setdiff(genes,genes_matching)
  if(!is.null(missing_genes)){
    message(paste("inconsistent gene symbols:",paste(missing_genes,collapse=", ")))
  }
  expr_mat<- expr_mat[genes_matching,]
  score_mat<- matrix(0,nrow=length(genes_matching),ncol=length(unique(subtypes_matching)),dimnames=list(genes_matching,unique(subtypes_matching)))
  for(subtype_iter in subtypes_matching){
    score_mat[genes_matching[subtypes_matching==subtype_iter],subtype_iter] <- 1
  }
  res<- scale(t(t(score_mat)%*%expr_mat))
  res<- cbind(res,res[,1]-res[,2])
  colnames(res) <- c("alhigh","allow","difference")
  return(res)
}
score<- get_scores(exprSet)

###Single-cell analysis for GSE148071
library(Seurat)
library(SCopeLoomR)
library(SCENIC)
library(doParallel)
seob<- seob[,sample(colnames(seob), 1000, replace = FALSE)]
seob<- AddModuleScore(object = seob, features = list)
seob$seurat_clusters=ifelse(seob$Score>quantile(seob$Score,0.5),'high immune infiltration','low immune infiltration')
scenicOptions <- initializeScenic(org="hgnc", dbDir='./RcisTarget/', nCores=4)
